# Supplementary material for: Mental health in autistic adults: A rapid review of prevalence of psychiatric disorders and umbrella review of the effectiveness of interventions within a neurodiversity informed perspective
Source: PLoS One. 2023 Jul 13;18(7):e0288275. doi: 10.1371/journal.pone.0288275 (PMC10343158; doi:10.1371/journal.pone.0288275)
Supplement: S4 File — (XLSX) [file pone.0288275.s005.xlsx]

## Sheet: Sheet1
	Benevides et al. 2020	Bishop-Fitzpatrick et al. 2013	Byrne & Mahoney 2020	Dandil et al. 2020	Davis et al. 2019	Dubreucq et al. 2022	Fong et al.	Hartley et al. 2019	Hedley et al. 2016	Im 2021	Lee et al. 2018	Lorenc et al. 2018	Marquez-Garcia et al. 2021	Menezes et al. 2020	Monahan et al. 2021	Munandar et al. 2020	Nicholas et al. 2015	Ogawa et al. 2021	Preti et al. 2014	Roy et al. 2015	Schall et al. 2020	Sinha et al.2011	Spain & Blainey 2015	Spain et al. 2015	Spain et al. 2017	Spain et al. 2017	Speyer et al. 2021	Taylor et al. 2012	Taylor 2016	Weston et al. 2016	Williams et al. 2013	Wilson et al. 2019
Adelinis & Hagopian 1999																											
Akabogu et al. 2019
Anagnostou et al. 2012																			
Alexander et al. 2013											
Allen et al. 2010																	
Allen et al. 2010b																	
Allison et al. 1991																													
Alverson & Yamamoto 2017																					
Andari et al. 2010																			
Andrews et al. 2013																														
Arikawa et al. 2013									
Ashbaugh et al. 2017															
Ashman et al. 2017																											
Babb et al. 2018																
Baghdadii et al. 2013																														
Baker et al. 2005					
Baker-Ericzen et al. 2018															
Baldwin et al. 2014									
Banda et al. 2010					
Barrera et al. 1994																				
Barthelemy 1989																															
Beaumont & Sofronoff 2008																														
Bebko et al. 1996					
Becket et al. 2017														
Begeer et al. 2011																														
Begeer et al. 2015																														
Beherec et al. 2011																													
Bennett et al. 2010											
Bennett et al. 2013											
Bereznak et al. 2012																
Bettison 1996																						
Bielenink et al. 2017													
Bird 2015														
Bloh 2008																																
Bodfish et al. 1997																			
Bolte et al. 2002																											
Bonete et al. 2015												
Boso et al. 2007					
Breen et al. 1985																																
Boulton et al. 2018			
Brahm et al. 2008																													
Brodkin et al. 1997																													
Brooke et al. 2018																					
Bross et al. 2018																
Brown & Hooper 2009			
Brundage et al. 2013	
Buchsbaum et al. 2001																															
Burgess & Cimera 2014																					
Burke et al. 2010																	
Burke et al. 2013																
Burt et al. 1991											
Campillo et al. 2014					
Capriola-Hall et al. 2020																											
Cardaciotto & Herbert 2004																									
Carminati et al. 2007																													
Carpente 2017													
Carr et al. 1997					
Chalfant et al 2007																														
Chen et al. 2015																					
Chez et al. 2018										
Chiang et al. 2013																					
Cihak & Schrader 2008																
Cimera & Cowan 2009									
Cimera et al. 2012																					
Cimera et al. 2013																					
Cividini-Motta & Ahearn 2013					
Clarke 2012																														
Cohen et al. 1991										
Cohen et al. 1998										
Cohen et al. 2004																													
Connor & White 2018								
Connor et al. 1997										
Connor et al. 2020															
Copeland & Hughes 2000											
Corbett et al. 2008																						
Corson et al. 2004																													
Cortesi et al. 2012																														
Cox et al. 2017																											
Crawford et al. 2017													
Cunningham 2014												
Cunningham 2016						
Dadds et al. 2013																			
Dandil et al. 2020				
Dandil et al. 2020b				
Dartnell et al. 1999																													
Davis et al. 2018																																
de Bruin et al. 2015								
Detar 2013																																
De Vries et al. 2015				
Dezfoolian et al. 2013													
Dichter 2008																															
Dieringer et al. 2017													
Ditchman et al. 2018																					
Dotson et al. 2013											
Dratcu et al. 2007										
Duker& Scaapveld 1996					
Eack et al. 2013												
Eack et al. 2018																											
Edelson 1999																						
Edrisinha et al. 2011					
Ekman & Hiltunen 2015	
Elliott et al. 1991					
Elliott et al. 1994										
Enticott et al. 2011	
Epperson et al. 1994																													
Eren et al. 2013													
Faja et al. 2012																											
Fankhauser et al. 1992																													
Fatemi et al. 1998																													
Fava & Strauss 2010										
Fees et al. 2014													
Ferraiolo & Harris 2013								
Finnigan & Starr 2010													
Flood et al. 2010										
Foley & Staples 2003									
Frankel et al. 2010																														
Freitag et al. 2015																														
Fullerton & Coyne 1999															
Gaigg et al. 2020																											
Gal et al. 2015									
Gantman et al. 2012																																
Ganz & Sigafoos 2005											
Garcia-Villamisar & Dattilo 2010																											
Garcia-Villamisar et al. 2000																												
Garcia-Villamisar et al. 2002									
Garcia-Villamisar & Hughes 2007																												
Garcia-Villamisar et al. 2016																											
Garcia-Villamisar et al. 2017																																
Gardner et al. 2014																																
Gattino et al. 2011													
Gaylord-Ross et al. 1984					
Gee et al. 2014													
Gentry et al. 2015																											
Gerber et al. 2011					
Ghasemtabar et al. 2015												
Gibson et al. 1995																				
Gilson & Carter 2016					
Gobbi & Pulvirenti 2001																													
Goh & Bambara 2013																
Golan & Baron-Cohen 2006				
Golan & Baron-Cohen 2006b				
Golubehik et al. 2017													
Gorenstein et al. 2020																											
Goodson et al. 2007					
Gracey 2011												
Graff & Gibson 2003					
Guastella et al. 2010																			
Guercio & Cormier 2015										
Hagopian et al. 2011					
Hagner et al. 2012																		
Hajiri et al. 2007				
Hajiri et al. 2017				
Hall et al. 2012																			
Ham et al. 2014											
Hanley et al. 2000					
Hare 1997																								
Haring et al. 1987					
Hartmann et al. 2019															
Hasan et al. 2006										
Hayes et al. 2015																											
Hellings et al. 1996																													
Hellings et al. 2006																													
Hepburn et al. 2015																														
Hesselmark et al 2014																														
Hill et al. 2013									
Hillbrand & Scott 1995										
Hillier & Galizzi 2014									
Hillier et al. 2007																							
Hillier et al. 2011																							
Hillier et al. 2012													
Hillier et al. 2018															
Hittner 1994										
Hollander et al. 2000																													
Hollander et al. 2001																													
Hollander et al. 2003																			
Hollander et al. 2005																															
Hollander et al. 2007																			
Hollander et al. 2012																															
Hollander et al. 2014																													
Horrigan & Barnhill 1997																													
Hotez et al. 2018															
Howlin & Yates 1999																							
Howlin et al. 2005																												
Hsieh et al. 2014	
Hughes & Davis 1980										
Hughes et al. 2011																																
Hume & Odom 2007					
Hutchinson et al. 2019			
Hwang et al. 2015								
Ichikawa et al. 2013																														
Ishitobi et al. 2012										
Jackson et al. 2018																																
Janowsky et al. 2005										
Jerome et al. 2007					
Jordan et al. 2012																													
Kalas 2012													
Kandalaft et al. 2013															
Kaplan et al. 2006										
Kars et al. 1990																				
Katagiri 2009													
Katz et al. 2015									
Kaya et al. 2016																					
Kaya et al. 2018																					
Keel et al. 1997											
Kellems & Morningstar 2012																
Kennedy 1994										
Kiep et al. 2015														
Kim et al. 2008													
Kim et al. 2009													
King 2009																															
King & Davanzo 1996										
Kirino 2012																													
Koch et al. 2015												
Koegel 2014																																
Koegel et al. 2016																																
Koegel, Navab et al. 2016																																
Koehne et al. 2016												
Koenig et al. 2010																														
Koning et al. 2013																														
Koshes & Rock 1994																													
Koshes 1997																													
Kuhn et al. 1999					
Kumazaki et al. 2017																											
Kumazaki et al. 2019																											
Kuperman & Stewart 1987										
LaGasse 2014													
Langdon et al. 2016																														
Lattimore et al. 2002									
Lattimore et al. 2003									
Lattimore et al. 2006																	
Lattimore et al. 2008									
Lattimore et al. 2009					
Laugeson et al. 2009																														
Laugeson et al. 2012																														
Laugeson et al. 2014																														
Laugeson et al. 2015																																
Lawer et al. 2009																												
Lee et al. 2002					
Lee & Sturmey 2006																																
Lerman et al. 2015									
Leung et al. 2019						
Leventhal 1993																															
Lewis et al. 2018										
Lim 2010													
Lim & Draper 2011													
Liu et al. 2013									
Loades 2015														
Lopata et al. 2010																														
Loring et al. 2018														
Loukas et al. 2015															
Lugas et al. 2010									
Lundqvist et al. 2009										
Lynas 2014																					
Mackay et al. 2017														
Mackey & Nelson 2015																
Maisel et al. 2019																											
Mann & Karsten 2019															
Mason et al 2012															
Mason et al. 2020															
Mastrominico et al. 2018																											
Mateos-Moreno & Atencia-Dona 2013													
Mavranezouli et al. 2014									
Mawhood & Howlin 1999																												
McCartney et al. 1999										
McClannahan et al. 2002																	
McClean & Grey 2012										
McConachie et al. 2014																														
McDonald & Hemmes 2003		
McDonough & Revell 2010									
McDougle et al. 1990																													
McDougle et al. 1992										
McDougle et al. 1995										
McDougle et al. 1996																															
McDougle et al. 1998																													
McGillivray & Evert 2014																														
McLaren et al. 2017																					
Mclean et al. 2007										
McKee et al. 2007										
McKeegan et al. 1984										
McKeegan et al. 1987					
McMorrow & Foxx 1986																																
McNally et al. 1988										
McNally Keehn et al 2013																														
McVey et al. 2016																																
McVey et al. 2017						
Migliore et al. 2012																					
Minihan 2007												
Miyajima et al. 2016																																
Miyaoka et al. 2011										
Miyaoka et al. 2012										
Moore 2009					
Morgan et al. 2014																											
Mossler et al. 2019													
Mudford 2000																						
Murphy 2010										
Murza et al. 2014																											
Nadig et al. 2018																											
Nesbitt 2000									
Ness 2013												
Newey 2002												
Niederhofer et al. 2006																													
Nilsson & Ekselius 2009	
Nuernberger et al. 2013																																
Nye-Lengerman 2017																					
Okuda et al. 2017														
Oliver et al. 2019			
Oswald et al. 2018																																
Ozonoff & Miller 1995																														
Pahnke et al. 2014																														
Pahnke et al. 2019			
Palmen et al. 2010												
Pankey & Hayes 2003			
Pasiali et al. 2014													
Paul et al. 2015													
Pennington et al. 2014											
Perdue 2016												
Petrosino et al. 2016										
Pistoro et al. 2018																
Poquerusse et al. 2018													
Potenza et al. 1999																													
Preis et al. 2016													
Pugliese & White 2013												
Raheja et al. 2002										
Ratey et al. 1987																													
Rausa et al. 2016																																
Rausch et al. 2005														
Rayan & Ahmad 2016, 2017								
Reaven et al. 2009																														
Reaven et al. 2012																														
Reese et al. 1998										
Rehfeldt & Chambers 2003					
Remington et al. 2001																													
Richings et al. 2011										
Ridderinkhof et al. 2018								
Rimland 1995																						
Rosales & Whitlow 2019															
Rosenblau et al. 2020																											
Roser et al. 2009	
Rossi et al. 1999										
Roy et al. 2014																													
Rozenblat et al. 2020															
Ruiz-Robledillo et al. 2015								
Russell et al. 2009																														
Russell et al. 2013																														
Saban-Bezalel & Mashal 2015																											
Saiano et al. 2015					
Sajith et al. 2017										
Sandiford et al. 2013													
Sandman et al. 1993																				
Santomauro et al. 2016														
Scarpa & Reyes 2011																														
Schall 2010									
Schall et al. 2015																					
Schaller & Yany 2005									
Schiltz et al. 2018														
Schleismann & Gillis 2011																									
Schohl et al. 2014																														
Schwartzberg & Silverman 2013													
Shabani & Fisher 2006					
Sharda et al. 2018													
Shastri et al. 2006																													
Sheehan & Matuozzi 1996					
Shepherd et al. 2009																													
Shireman et al. 2016												
Siaperas & Beadle-Brown 2006					
Siew et al. 2017	
Sigafoos et al. 2004					
Sigafoos et al. 2004b					
Sizoo & Kuiper 2017														
Smith 1985										
Smith 1986					
Smith 1987					
Smith& Belcher 1985					
Smith & Coleman 1986											
Smith et al. 1994											
Smith et al. 1995																													
Smith et al. 2014																																
Smith et al. 2015																					
Sofronoff et al. 2005																														
Solomon et al. 2004																														
Soorya et al. 2015																														
Spek et al. 2013																														
Spiro & Himberg 2016													
Staller 2003																													
Stavrakaki et al. 2004																													
Stigler et al. 2010																													
Stigler et al. 2012										
Storch et al. 2013																														
Storch et al. 2015																														
Strickland et al. 2013																											
Sugie 2005																															
Sung et al. 2011																														
Sung et al. 2015															
Sung et al. 2019						
Symons et al. 2001																				
Szabo et al. 2019			
Tang et al. 2020																											
Tchanturia et al. 2016				
Thomeer et al. 2012																														
Thompson et al. 1994																				
Thompson 2017													
Thompson & McFerran 2015													
Thompson et al. 2014													
Tiger et al. 2009	
Trepagnier et al. 2011		
Turner & Hammond 2016																									
Turner-Brown et al. 2008																														
Unger et al. 1998									
Vaiouli et al. 2015													
van Bourgondien et al. 2003																											
Van Laarhoven et al. 2012																
van Steensel et al. 2014																														
Veale 1993																						
Vuran 2008					
Wachtel et al. 2010	
Walsh et al. 2018																
Wang & Oldfield 2018													
Watanabe et al. 2015																																
Wehman & Kregel 1988											
Wehman et al. 2007									
Wehman et al. 2012																					
Wehman et al. 2012b									
Wehman et al. 2014																											
Wehman et al. 2014b									
Wehman et al. 2016																					
Wehman et al. 2017																											
Wehman et al. 2019																					
Wehman et al. 2020																											
Weiss & Lunsky 2010																								
White et al. 2013																														
White et al. 2015												
White et al. 2016																											
White et al. 2019																											
Whittenburg et al. 2019																					
Wijker et al. 2020																											
Willemsen-Swinkels et al. 1995																													
Wink et al. 2011										
Wink et al. 2014														
Wink et al. 2017										
Wise et al. 2018														
Wright 2013																									
Wong et al. 1991										
Wood et al. 2009																														
Wood et al. 2015																														
Yanartas et al. 2011										
Yang et al. 2018															
Yoo & Kim 2018													
Yoo et al. 2014																														
Zellweg 1997																						
Zingarelli et al. 1992																													
